# Supplementary material for: Synthesis and Biological Evaluation of New Isoxazolyl Steroids as Anti-Prostate Cancer Agents
Source: Int J Mol Sci. 2022 Nov 4;23(21):13534. doi: 10.3390/ijms232113534 (PMC9656436; doi:10.3390/ijms232113534)
Supplement: Supplementary file 1 [file ijms-23-13534-s001.zip]

Archive with 1 entries (1 files):
- ijms-2009886-supplementary.pdf
